# Supplementary material for: The LUSBI Protocol (Lung Ultrasound/BREST Score/Inferior Vena Cava)—Its Role in a Differential Diagnostic Approach to Dyspnea of Cardiogenic and Non-Cardiogenic Origin
Source: Medicina (Kaunas). 2024 Sep 18;60(9):1521. doi: 10.3390/medicina60091521 (PMC11433694; doi:10.3390/medicina60091521)
Supplement: Supplementary file 1 [file medicina-60-01521-s001.zip]

Archive with 1 entries (1 files):
- medicina-3163341-supplementary.pdf
